# Supplementary material for: Sonographic and Clinical Features of Papillary Thyroid Microcarcinoma Less than or Equal to Five Millimeters: A Retrospective Study
Source: PLoS One. 2016 Feb 16;11(2):e0148567. doi: 10.1371/journal.pone.0148567 (PMC4755567; doi:10.1371/journal.pone.0148567)
Supplement: S1 File — (XLSX) [file pone.0148567.s001.xlsx]

## Sheet: Sheet1
gender	age	<45	diameter	Multifocality	Bilaterality	HT	Shape	Boundary	length/width	halo	echo	cyst	calcification	calcification	blood	blood	VI	II	III	IV	lymph node	lateral	VI	lateral	capsular invasion
1	44	1	0.1	1	1	1	2	2	2	1	1	1	3	2	2	1	0				0	0	1	1	1
2	50	2	0.1	1	1	1	2	2	2	1	1	1	2	2	3	2	0				0	0	1	1	1
2	54	2	0.1	1	1	1	2	2	2	1	1	1	1	1	2	1	0				0	0	1	1	1
1	43	1	0.2	1	1	1	2	2	2	1	1	2	2	2	2	1	0				0	0	1	1	1
2	45	2	0.2	1	1	2	2	2	2	1	1	1	1	1	3	2	0				0	0	1	1	1
1	48	2	0.2	1	1	1	2	2	2	1	1	1	2	2	2	1	0				0	0	1	1	1
2	50	2	0.2	1	1	2	2	2	1	1	1	1	2	2	3	2	0				0	0	1	1	1
2	51	2	0.2	1	1	2	2	2	1	1	1	1	2	2	2	1	0				0	0	1	1	1
2	51	2	0.2	1	1	2	2	2	1	1	1	1	1	1	2	1	0				0	0	1	1	1
2	53	2	0.2	2	2	2	1	1	1	1	1	2	2	2	1	1	0				0	0	1	1	1
1	60	2	0.2	1	1	1	2	2	2	1	1	1	1	1	2	1	0				0	0	1	1	1
2	60	2	0.2	1	1	2	2	2	2	1	1	1	2	2	2	1	4				4	0	2	1	2
1	64	2	0.2	1	1	1	2	2	2	1	1	1	2	2	2	1	0				0	0	1	1	1
2	29	1	0.3	1	1	1	2	2	2	1	1	1	2	2	3	2	0				0	0	1	1	1
2	32	1	0.3	1	1	2	2	2	2	1	2	1	3	2	2	1	0				0	0	1	1	1
1	33	1	0.3	1	1	1	2	2	2	1	1	1	2	2	1	1	1				1	0	2	1	1
2	34	1	0.3	1	1	2	2	2	2	1	1	1	2	2	2	1	0				0	0	1	1	1
2	36	1	0.3	1	1	1	2	2	2	1	1	1	1	1	2	1	0				0	0	1	1	1
1	36	1	0.3	1	1	1	2	2	2	1	1	1	2	2	2	1	0				0	0	1	1	1
2	39	1	0.3	1	1	1	2	2	2	1	1	1	1	1	2	1	0				0	0	1	1	1
1	39	1	0.3	1	1	1	2	2	2	1	1	1	1	1	1	1	0				0	0	1	1	1
2	40	1	0.3	1	1	2	2	2	2	1	1	1	2	2	3	2	0				0	0	1	1	1
2	40	1	0.3	2	2	1	2	2	2	1	1	1	2	2	2	1	0				0	0	1	1	1
1	40	1	0.3	2	2	1	2	2	2	1	1	2	1	1	2	1	0				0	0	1	1	2
2	40	1	0.3	1	1	1	2	2	2	1	1	1	1	1	1	1	0				0	0	1	1	1
2	41	1	0.3	2	2	1	1	2	1	1	1	1	1	1	1	1	0				0	0	1	1	1
2	41	1	0.3	1	1	1	2	2	2	1	1	1	1	1	2	1	0				0	0	1	1	1
2	41	1	0.3	2	2	2	2	2	2	1	1	1	2	2	2	1	0				0	0	1	1	1
2	42	1	0.3	1	1	1	1	1	1	1	1	1	1	1	3	2	0				0	0	1	1	1
2	42	1	0.3	1	1	1	2	2	1	1	1	1	2	2	2	1	0				0	0	1	1	1
2	42	1	0.3	2	2	2	2	2	2	1	1	1	1	1	2	1	0				0	0	1	1	1
2	42	1	0.3	2	2	2	2	2	2	1	1	1	1	1	2	1	0				0	0	1	1	1
2	42	1	0.3	1	1	2	2	2	2	1	1	1	1	1	2	1	0				0	0	1	1	1
1	44	1	0.3	1	1	1	2	2	2	1	1	1	2	2	2	1	0				0	0	1	1	1
2	45	2	0.3	1	1	2	2	1	1	1	1	2	2	2	2	1	0				0	0	1	1	1
2	45	2	0.3	1	1	1	1	1	1	1	1	1	2	2	2	1	0				0	0	1	1	1
2	46	2	0.3	1	1	1	2	2	2	1	1	1	1	1	2	1	0				0	0	1	1	1
2	46	2	0.3	2	1	1	2	2	2	1	1	1	2	2	1	1	0				0	0	1	1	1
2	46	2	0.3	1	1	1	1	2	1	1	1	1	2	2	2	1	0				0	0	1	1	1
1	46	2	0.3	1	1	1	2	2	2	1	1	1	2	2	2	1	0				0	0	1	1	1
2	46	2	0.3	1	1	1	2	2	2	1	1	1	2	2	2	1	0				0	0	1	1	1
1	47	2	0.3	1	1	1	2	2	2	1	1	1	2	2	2	1	0				0	0	1	1	1
2	47	2	0.3	2	1	1	2	2	2	1	1	1	2	2	1	1	0				0	0	1	1	1
2	47	2	0.3	1	1	2	2	2	2	1	1	1	2	2	2	1	0				0	0	1	1	1
2	48	2	0.3	1	1	2	2	2	1	1	1	1	1	1	2	1	0				0	0	1	1	1
2	48	2	0.3	1	1	1	2	2	2	1	1	1	2	2	2	1	0				0	0	1	1	1
2	48	2	0.3	2	1	2	2	2	1	1	1	1	2	2	1	1	8	0	1	1	10	2	2	2	1
2	49	2	0.3	2	2	1	2	2	1	1	1	1	2	2	2	1	0				0	0	1	1	1
2	49	2	0.3	1	1	2	1	2	2	1	1	1	2	2	2	1	0				0	0	1	1	1
1	50	2	0.3	1	1	1	2	2	1	1	1	1	2	2	2	1	0				0	0	1	1	1
2	50	2	0.3	1	1	1	2	2	1	1	1	2	2	2	2	1	0				0	0	1	1	1
2	50	2	0.3	1	1	1	2	2	1	1	1	1	1	1	1	1	0				0	0	1	1	1
2	51	2	0.3	1	1	2	2	2	2	1	1	1	2	2	3	2	0				0	0	1	1	1
2	52	2	0.3	1	1	1	1	1	1	2	2	1	1	1	2	1	0				0	0	1	1	1
2	53	2	0.3	1	1	2	2	2	2	1	1	1	1	1	2	1	0				0	0	1	1	1
2	55	2	0.3	1	1	1	2	2	2	1	1	1	1	1	2	1	0				0	0	1	1	1
2	55	2	0.3	1	1	2	2	2	1	1	1	1	1	1	2	1	0				0	0	1	1	1
2	56	2	0.3	1	1	1	1	2	2	1	1	1	2	2	1	1	0				0	0	1	1	1
1	56	2	0.3	1	1	1	2	2	2	1	1	1	2	2	2	1	0				0	0	1	1	1
2	58	2	0.3	1	1	1	2	2	2	1	1	1	2	2	3	2	0				0	0	1	1	1
2	60	2	0.3	1	1	1	1	1	1	1	1	1	1	1	2	1	0				0	0	1	1	1
2	60	2	0.3	1	1	1	2	2	2	1	1	1	2	2	2	1	3				3	0	2	1	1
2	61	2	0.3	1	1	1	2	2	2	1	1	1	1	1	2	1	1				1	0	2	1	1
1	72	2	0.3	1	1	1	2	2	1	1	1	1	2	2	2	1	0				0	0	1	1	1
2	24	1	0.4	1	1	1	2	2	2	1	1	1	2	2	2	1	0				0	0	1	1	1
2	30	1	0.4	2	2	1	2	2	2	1	1	1	3	2	1	1	0				0	0	1	1	1
1	32	1	0.4	1	1	1	2	2	2	1	1	1	1	1	1	1	0				0	0	1	1	1
2	32	1	0.4	2	2	2	2	2	2	1	1	1	2	2	3	2	4				4	0	2	1	1
2	32	1	0.4	1	1	1	2	2	2	1	1	1	1	1	2	1	11	0	4	1	16	5	2	2	2
2	34	1	0.4	1	1	2	1	2	2	1	1	1	1	1	2	1	0				0	0	1	1	1
1	34	1	0.4	2	2	2	2	2	2	1	1	2	3	2	2	1	0				0	0	1	1	2
2	35	1	0.4	2	2	1	2	2	2	1	1	1	2	2	2	1	0				0	0	1	1	1
2	37	1	0.4	1	1	1	2	2	2	1	1	1	2	2	2	1	0				0	0	1	1	1
2	38	1	0.4	1	1	1	2	2	2	1	1	1	1	1	2	1	0				0	0	1	1	1
2	38	1	0.4	1	1	1	2	2	2	1	1	1	2	2	2	1	0				0	0	1	1	1
2	39	1	0.4	1	1	1	2	2	2	1	1	1	1	1	2	1	0				0	0	1	1	1
1	39	1	0.4	1	1	1	2	2	2	1	1	1	2	2	2	1	2				2	0	2	1	2
2	40	1	0.4	1	1	2	2	2	2	1	1	1	2	2	1	1	0				0	0	1	1	1
2	41	1	0.4	2	2	2	1	2	1	1	1	1	2	2	1	1	0				0	0	1	1	1
2	41	1	0.4	1	1	2	1	2	2	1	1	1	2	2	2	1	4				4	0	2	1	1
2	42	1	0.4	1	1	1	2	2	2	1	1	1	1	1	3	2	0				0	0	1	1	1
2	42	1	0.4	1	1	2	2	2	1	1	1	1	1	1	3	2	0				0	0	1	1	1
2	43	1	0.4	1	1	1	2	2	2	1	1	1	2	2	3	2	0				0	0	1	1	1
2	43	1	0.4	1	1	1	2	2	2	1	1	1	1	1	2	1	0				0	0	1	1	1
2	44	1	0.4	1	1	1	2	2	2	1	1	1	2	2	2	1	0				0	0	1	1	1
2	44	1	0.4	1	1	2	2	2	2	1	1	1	1	1	1	1	0				0	0	1	1	1
2	44	1	0.4	1	1	1	2	2	1	1	1	1	1	1	2	1	1				1	0	2	1	1
2	44	1	0.4	1	1	1	2	2	2	1	1	1	1	1	1	1	3				3	0	2	1	1
2	44	1	0.4	1	1	2	2	2	2	1	1	1	2	2	2	1	3				3	0	2	1	1
2	45	2	0.4	1	1	1	2	2	2	1	1	1	1	1	1	1	0				0	0	1	1	1
1	45	2	0.4	1	1	1	2	2	2	1	1	1	2	2	2	1	0				0	0	1	1	1
2	45	2	0.4	1	1	1	2	2	2	1	1	1	1	1	2	1	0				0	0	1	1	1
2	45	2	0.4	2	2	1	2	2	2	1	1	1	3	2	2	1	0				0	0	1	1	1
2	46	2	0.4	1	1	1	2	2	2	1	1	1	2	2	2	1	0				0	0	1	1	1
2	46	2	0.4	1	1	1	2	2	2	1	1	1	1	1	2	1	0				0	0	1	1	1
1	46	2	0.4	1	1	1	2	2	2	1	1	1	2	2	1	1	1				1	0	2	1	1
2	46	2	0.4	1	1	1	2	2	2	1	1	1	2	2	2	1	6				6	0	2	1	1
2	47	2	0.4	1	1	1	2	2	2	1	1	1	2	2	2	1	0				0	0	1	1	1
2	47	2	0.4	1	1	2	2	2	2	1	1	1	1	1	2	1	0				0	0	1	1	1
2	47	2	0.4	1	1	1	2	2	2	1	1	1	2	2	2	1	0				0	0	1	1	2
2	47	2	0.4	1	1	2	2	2	1	1	1	1	2	2	1	1	0				0	0	1	1	1
1	49	2	0.4	1	1	1	2	2	1	1	1	1	2	2	3	2	0				0	0	1	1	1
2	49	2	0.4	1	1	1	2	2	2	1	1	1	1	1	1	1	0				0	0	1	1	1
2	49	2	0.4	1	1	1	2	1	1	1	1	1	2	2	1	1	0				0	0	1	1	2
2	49	2	0.4	1	1	1	2	2	2	1	1	1	2	2	2	1	0				0	0	1	1	1
2	49	2	0.4	2	2	1	2	2	2	1	1	1	1	1	2	1	0				0	0	1	1	1
2	49	2	0.4	1	1	1	2	2	1	1	1	1	1	1	3	2	0				0	0	1	1	1
2	49	2	0.4	2	2	1	2	2	2	1	1	1	1	1	1	1	0				0	0	1	1	1
2	49	2	0.4	2	1	2	2	2	2	1	1	1	1	1	2	1	1				1	0	2	1	2
2	50	2	0.4	1	1	1	2	2	2	1	1	1	2	2	2	1	0				0	0	1	1	1
2	50	2	0.4	2	2	1	2	2	2	1	1	1	1	1	2	1	1				1	0	2	1	1
2	51	2	0.4	1	1	1	1	2	1	1	1	2	1	1	2	1	0				0	0	1	1	1
2	51	2	0.4	2	2	1	2	2	2	1	1	1	2	2	2	1	0				0	0	1	1	1
2	51	2	0.4	2	2	1	2	1	2	1	1	1	1	1	1	1	0				0	0	1	1	1
2	52	2	0.4	1	1	1	2	2	2	1	1	1	3	2	2	1	0				0	0	1	1	1
2	53	2	0.4	1	1	2	2	2	2	1	1	1	2	2	3	2	0				0	0	1	1	1
2	53	2	0.4	2	1	1	2	2	2	1	1	1	1	1	1	1	0				0	0	1	1	1
2	54	2	0.4	1	1	1	2	2	1	1	1	1	2	2	2	1	0				0	0	1	1	1
2	55	2	0.4	1	1	1	2	2	2	1	1	1	2	2	2	1	0				0	0	1	1	1
1	55	2	0.4	1	1	1	2	2	2	1	1	1	1	1	2	1	0				0	0	1	1	1
2	55	2	0.4	1	1	1	1	1	1	1	1	1	2	2	2	1	1				1	0	2	1	1
2	56	2	0.4	1	1	1	2	2	1	1	1	1	2	2	1	1	0				0	0	1	1	1
2	57	2	0.4	1	1	2	2	2	2	1	1	1	2	2	2	1	0				0	0	1	1	1
2	57	2	0.4	1	1	1	2	2	2	1	1	1	1	1	3	2	0				0	0	1	1	1
1	59	2	0.4	1	1	1	2	2	2	1	1	1	2	2	2	1	0				0	0	1	1	1
2	60	2	0.4	1	1	1	2	2	2	1	1	1	1	1	2	1	0				0	0	1	1	1
1	62	2	0.4	2	2	1	2	2	2	1	1	1	1	1	2	1	1				1	0	2	1	1
2	70	2	0.4	1	1	1	2	2	2	1	1	1	2	2	2	1	0				0	0	1	1	1
2	27	1	0.5	1	1	1	1	1	1	1	1	1	1	1	2	1	0				0	0	1	1	1
2	30	1	0.5	1	1	2	2	2	2	1	1	1	2	2	2	1	0				0	0	1	1	1
2	32	1	0.5	1	1	1	2	2	2	1	1	1	1	1	2	1	0				0	0	1	1	1
1	34	1	0.5	1	1	1	2	2	1	1	1	1	2	2	2	1	0				0	0	1	1	1
2	34	1	0.5	1	1	1	2	2	2	1	1	1	2	2	3	2	3				3	0	2	1	2
2	37	1	0.5	2	2	1	2	2	2	1	1	1	2	2	2	1	0				0	0	1	1	2
2	38	1	0.5	2	2	2	2	2	2	1	1	1	2	2	2	1	0				0	0	1	1	1
1	39	1	0.5	2	2	2	2	2	2	1	1	1	2	2	2	1	11				11	0	2	1	1
2	40	1	0.5	1	1	1	2	1	2	1	1	1	1	1	2	1	0				0	0	1	1	1
2	40	1	0.5	2	2	1	2	2	2	1	1	1	2	2	3	2	0				0	0	1	1	1
2	40	1	0.5	1	1	1	2	2	2	1	1	1	1	1	1	1	0				0	0	1	1	1
2	40	1	0.5	1	1	1	2	2	1	1	1	1	2	2	2	1	1				1	0	2	1	1
1	41	1	0.5	1	1	2	2	2	2	1	1	1	1	1	2	1	0				0	0	1	1	1
1	41	1	0.5	1	1	1	2	2	2	1	1	1	2	2	2	1	0				0	0	1	1	1
2	41	1	0.5	1	1	2	2	2	2	1	1	1	2	2	1	1	0				0	0	1	1	1
1	41	1	0.5	1	1	1	2	2	2	1	1	1	1	1	1	1	0				0	0	1	1	1
1	42	1	0.5	1	1	1	2	2	1	1	1	1	2	2	1	1	0				0	0	1	1	1
1	42	1	0.5	1	1	1	2	2	2	1	1	1	2	2	2	1	0				0	0	1	1	1
2	42	1	0.5	1	1	1	2	2	2	1	1	1	2	2	3	2	0				0	0	1	1	1
2	42	1	0.5	1	1	1	1	2	1	1	1	1	2	2	2	1	0				0	0	1	1	2
2	42	1	0.5	1	1	1	2	2	2	1	1	1	3	2	3	2	0				0	0	1	1	1
1	42	1	0.5	1	1	1	2	2	2	1	1	1	1	1	2	1	0				0	0	1	1	1
1	42	1	0.5	2	2	1	2	2	2	1	1	1	2	2	2	1	1				1	0	2	1	1
2	42	1	0.5	1	1	2	2	2	1	1	1	1	3	2	1	1	1				1	0	2	1	1
2	43	1	0.5	1	1	1	2	2	2	1	1	1	2	2	1	1	0				0	0	1	1	1
2	44	1	0.5	1	1	2	2	2	2	1	1	1	2	2	2	1	0				0	0	1	1	2
1	44	1	0.5	1	1	1	2	2	2	1	1	2	2	2	2	1	0				0	0	1	1	1
2	45	2	0.5	1	1	2	1	1	1	1	1	1	1	1	2	1	0				0	0	1	1	1
2	45	2	0.5	2	2	2	2	2	2	1	1	1	1	1	2	1	0				0	0	1	1	1
2	46	2	0.5	1	1	1	1	1	2	1	1	1	2	2	1	1	0				0	0	1	1	1
1	46	2	0.5	1	1	1	2	2	2	1	1	1	2	2	2	1	0				0	0	1	1	1
2	47	2	0.5	1	1	1	2	2	2	1	1	1	1	1	2	1	0				0	0	1	1	1
2	47	2	0.5	1	1	1	2	2	2	1	1	1	2	2	3	2	0				0	0	1	1	1
1	47	2	0.5	2	1	1	2	2	2	1	1	1	1	1	2	1	0				0	0	1	1	1
2	48	2	0.5	1	1	2	2	2	2	1	1	1	1	1	1	1	0				0	0	1	1	1
2	49	2	0.5	1	1	2	2	2	2	1	1	1	1	1	2	1	0				0	0	1	1	1
2	50	2	0.5	1	1	1	2	2	2	1	1	1	1	1	2	1	0				0	0	1	1	1
1	50	2	0.5	2	1	1	2	2	2	1	1	1	2	2	1	1	0				0	0	1	1	1
2	51	2	0.5	2	2	1	2	2	2	1	1	1	2	2	2	1	0				0	0	1	1	1
2	51	2	0.5	1	1	1	2	2	2	1	1	1	2	2	2	1	0				0	0	1	1	1
1	52	2	0.5	2	2	1	2	2	1	1	1	1	1	1	3	2	0				0	0	1	1	1
2	53	2	0.5	1	1	1	2	2	2	1	1	1	2	2	3	2	0				0	0	1	1	1
2	54	2	0.5	1	1	1	2	2	2	1	1	1	2	2	2	1	0				0	0	1	1	1
1	55	2	0.5	1	1	1	2	2	1	1	1	1	2	2	2	1	0				0	0	1	1	1
2	55	2	0.5	1	1	1	2	1	2	1	1	1	2	2	2	1	0				0	0	1	1	1
2	55	2	0.5	2	1	1	2	2	2	1	1	1	2	2	1	1	0				0	0	1	1	1
2	56	2	0.5	1	1	1	1	1	1	1	2	2	1	1	2	1	0				0	0	1	1	1
2	56	2	0.5	2	2	1	2	2	2	1	1	1	2	2	2	1	0				0	0	1	1	2
2	56	2	0.5	2	2	1	2	2	2	1	1	1	1	1	2	1	0				0	0	1	1	1
2	61	2	0.5	2	2	1	2	2	2	1	1	2	2	2	2	1	3				3	0	2	1	1
2	62	2	0.5	1	1	1	2	2	2	1	1	1	2	2	1	1	0				0	0	1	1	1
1	64	2	0.5	1	1	1	2	2	2	1	1	2	2	2	3	2	1				1	0	2	1	1
2	66	2	0.5	1	1	2	1	1	1	1	1	1	1	1	3	2	0				0	0	1	1	1
2	24	1	0.6	2	2	2	2	2	2	1	1	1	2	2	2	1	2				2	0	2	1	1
1	24	1	0.6	1	1	1	2	2	1	1	1	1	2	2	3	2	10				10	0	2	1	2
2	28	1	0.6	1	1	1	2	2	2	1	1	1	1	1	2	1	0				0	0	1	1	1
2	28	1	0.6	2	2	1	2	2	2	1	1	1	2	2	2	1	1				1	0	2	1	1
1	32	1	0.6	2	2	1	2	2	2	1	1	1	1	1	1	1	0				0	0	1	1	2
2	32	1	0.6	1	1	2	2	2	2	1	1	1	1	1	1	1	0				0	0	1	1	1
2	34	1	0.6	1	1	1	2	2	2	1	1	1	2	2	3	2	0				0	0	1	1	2
2	34	1	0.6	1	1	1	2	2	2	1	1	1	1	1	1	1	0				0	0	1	1	1
2	35	1	0.6	1	1	2	2	2	2	1	1	1	2	2	2	1	0				0	0	1	1	1
2	36	1	0.6	1	1	1	2	2	1	1	1	1	1	1	2	1	0				0	0	1	1	2
1	36	1	0.6	2	2	1	2	2	1	1	1	1	2	2	2	1	2				2	0	2	1	2
2	36	1	0.6	1	1	1	2	2	1	1	1	1	2	2	3	2	2				2	0	2	1	2
2	36	1	0.6	1	1	1	2	2	2	1	1	1	1	1	1	1	3				3	0	2	1	1
2	37	1	0.6	1	1	1	2	2	1	1	1	1	2	2	2	1	0				0	0	1	1	1
1	38	1	0.6	1	1	1	1	2	2	1	1	1	2	2	1	1	0				0	0	1	1	1
1	38	1	0.6	2	2	1	1	1	1	1	1	1	3	2	1	1	0				0	0	1	1	1
1	38	1	0.6	1	1	2	2	2	1	1	1	1	2	2	2	1	0				0	0	1	1	1
2	39	1	0.6	2	1	1	2	2	2	1	1	1	2	2	1	1	0				0	0	1	1	1
2	39	1	0.6	2	2	1	2	2	2	1	1	1	2	2	2	1	1				1	0	2	1	2
2	39	1	0.6	1	1	2	2	2	2	1	1	1	1	1	1	1	1				1	0	2	1	1
2	39	1	0.6	1	1	1	2	2	2	1	1	1	2	2	2	1	1				1	0	2	1	1
2	40	1	0.6	1	1	2	2	2	1	1	1	1	2	2	2	1	0				0	0	1	1	1
2	40	1	0.6	2	1	1	2	2	2	1	1	1	1	1	2	1	0				0	0	1	1	1
2	40	1	0.6	2	2	1	2	2	2	1	1	1	2	2	3	2	2				2	0	2	1	2
2	41	1	0.6	1	1	2	2	2	2	1	1	1	2	2	2	1	0				0	0	1	1	1
2	41	1	0.6	1	1	1	2	2	2	1	1	1	1	1	3	2	0				0	0	1	1	1
2	41	1	0.6	1	1	1	2	2	2	1	1	1	2	2	3	2	0				0	0	1	1	1
2	41	1	0.6	1	1	1	2	2	2	1	1	1	2	2	3	2	1				1	0	2	1	1
2	42	1	0.6	1	1	1	2	2	2	1	1	1	2	2	1	1	0				0	0	1	1	1
2	42	1	0.6	1	1	1	2	2	1	1	1	1	2	2	3	2	0				0	0	1	1	1
2	43	1	0.6	2	1	1	2	2	2	1	1	1	2	2	2	1	0				0	0	1	1	1
2	43	1	0.6	1	1	2	2	2	2	1	1	1	2	2	2	1	0				0	0	1	1	1
2	43	1	0.6	1	1	1	2	2	2	1	1	1	2	2	2	1	0				0	0	1	1	1
1	44	1	0.6	1	1	1	2	2	2	1	1	1	2	2	2	1	0				0	0	1	1	1
2	44	1	0.6	2	2	1	2	2	2	1	1	1	2	2	3	2	0				0	0	1	1	2
2	45	2	0.6	1	1	2	2	2	2	1	1	1	2	2	2	1	0				0	0	1	1	1
2	45	2	0.6	2	2	1	2	2	1	1	1	1	2	2	1	1	1				1	0	2	1	1
2	46	2	0.6	1	1	1	2	2	2	1	1	1	2	2	2	1	0				0	0	1	1	2
2	46	2	0.6	2	2	2	2	2	1	1	1	1	2	2	2	1	0				0	0	1	1	1
2	46	2	0.6	1	1	2	2	2	2	1	1	1	2	2	3	2	0				0	0	1	1	1
2	47	2	0.6	1	1	1	2	2	2	2	1	1	1	1	1	1	0				0	0	1	1	2
2	47	2	0.6	1	1	1	2	2	2	1	1	1	2	2	2	1	0				0	0	1	1	2
1	47	2	0.6	1	1	1	2	2	2	1	1	1	1	1	2	1	1				1	0	2	1	1
2	47	2	0.6	2	2	1	2	2	2	1	1	1	1	1	2	1	2				2	0	2	1	2
2	48	2	0.6	1	1	2	2	2	2	1	1	1	2	2	2	1	0				0	0	1	1	1
2	48	2	0.6	1	1	1	2	2	2	1	1	1	2	2	3	2	0				0	0	1	1	2
1	48	2	0.6	2	2	2	2	2	2	1	1	1	2	2	2	1	1	0	3		4	3	2	2	2
2	49	2	0.6	1	1	2	2	2	2	1	1	1	2	2	2	1	0				0	0	1	1	2
1	49	2	0.6	1	1	2	2	2	2	1	1	1	2	2	2	1	0				0	0	1	1	2
2	49	2	0.6	1	1	2	2	2	2	1	1	1	3	2	2	1	0				0	0	1	1	1
2	49	2	0.6	2	2	1	2	2	2	1	1	1	2	2	2	1	1				1	0	2	1	2
2	50	2	0.6	1	1	2	2	2	1	1	1	1	1	1	2	1	0				0	0	1	1	1
2	50	2	0.6	1	1	2	2	2	2	1	1	1	1	1	1	1	0				0	0	1	1	1
2	51	2	0.6	1	1	1	2	2	2	1	1	1	2	2	1	1	0				0	0	1	1	1
1	51	2	0.6	2	1	1	2	2	2	1	1	1	1	1	2	1	0				0	0	1	1	1
2	53	2	0.6	1	1	1	2	2	2	1	1	1	2	2	2	1	0				0	0	1	1	1
2	53	2	0.6	2	2	1	2	2	1	2	1	1	2	2	2	1	1				1	0	2	1	1
2	55	2	0.6	1	1	1	2	2	2	1	1	1	2	2	2	1	0				0	0	1	1	2
2	58	2	0.6	1	1	1	1	1	1	1	1	2	1	1	3	2	0				0	0	1	1	1
2	58	2	0.6	2	2	1	2	2	2	1	1	1	3	2	2	1	1				1	0	2	1	2
2	59	2	0.6	1	1	2	2	2	2	1	1	1	2	2	3	2	0				0	0	1	1	1
1	59	2	0.6	1	1	1	2	2	2	1	1	1	1	1	2	1	0				0	0	1	1	1
1	60	2	0.6	1	1	1	1	1	1	1	1	2	1	1	2	1	0				0	0	1	1	1
1	61	2	0.6	1	1	1	2	2	2	1	1	1	2	2	2	1	1				1	0	2	1	1
2	64	2	0.6	1	1	1	2	2	2	1	1	1	1	1	3	2	0				0	0	1	1	2
1	65	2	0.6	1	1	2	1	1	1	1	1	2	1	1	2	1	0				0	0	1	1	1
2	68	2	0.6	1	1	2	2	2	2	1	1	1	1	1	2	1	0				0	0	1	1	1
1	70	2	0.6	1	1	1	2	2	2	1	1	1	3	2	2	1	0				0	0	1	1	1
2	20	1	0.7	1	1	2	2	2	2	1	1	1	2	2	3	2	0				0	0	1	1	1
1	21	1	0.7	2	1	2	2	2	1	1	1	1	2	2	3	2	2				2	0	2	1	1
1	21	1	0.7	2	2	1	2	2	2	1	1	2	2	2	3	2	7	2	1	3	13	6	2	2	2
1	22	1	0.7	2	2	1	2	2	2	1	1	1	3	2	2	1	13				13	0	2	1	1
2	24	1	0.7	2	2	1	2	2	2	1	1	1	2	2	1	1	3				3	0	2	1	2
1	25	1	0.7	2	2	2	2	2	2	1	1	1	2	2	2	1	2				2	0	2	1	2
2	27	1	0.7	2	1	2	2	2	1	1	1	1	2	2	2	1	4				4	0	2	1	1
2	28	1	0.7	2	2	1	2	2	2	1	1	1	2	2	2	1	0				0	0	1	1	1
1	29	1	0.7	1	1	1	2	2	1	1	2	1	2	2	3	2	6				6	0	2	1	1
2	30	1	0.7	1	1	2	2	2	2	1	1	1	2	2	2	1	0				0	0	1	1	1
2	30	1	0.7	2	2	1	2	2	2	1	1	1	2	2	2	1	6				6	0	2	1	1
1	31	1	0.7	1	1	1	2	2	2	1	1	1	3	2	2	1	4				4	0	2	1	1
2	31	1	0.7	2	2	1	2	2	2	1	1	1	2	2	2	1	9	0	1	2	12	3	2	2	1
2	33	1	0.7	2	2	1	2	2	2	1	1	1	2	2	3	2	0				0	0	1	1	1
1	33	1	0.7	2	2	1	2	2	1	1	1	1	2	2	2	1	0				0	0	1	1	1
2	34	1	0.7	1	1	2	2	2	2	1	1	1	2	2	2	1	0				0	0	1	1	1
2	34	1	0.7	2	2	2	2	2	2	1	1	1	2	2	2	1	0				0	0	1	1	2
2	35	1	0.7	1	1	1	1	2	1	1	1	1	1	1	2	1	0				0	0	1	1	1
2	35	1	0.7	1	1	1	2	2	1	1	1	1	2	2	2	1	1				1	0	2	1	1
1	35	1	0.7	1	1	1	2	2	2	1	1	1	2	2	2	1	1				1	0	2	1	1
2	36	1	0.7	2	2	1	2	2	2	1	1	1	2	2	2	1	0				0	0	1	1	1
2	36	1	0.7	2	2	1	2	2	2	1	1	1	1	1	1	1	0				0	0	1	1	1
2	37	1	0.7	1	1	2	2	2	1	1	2	1	2	2	3	2	0				0	0	1	1	1
2	37	1	0.7	1	1	1	2	2	2	1	1	2	2	2	2	1	2				2	0	2	1	2
2	39	1	0.7	1	1	1	2	2	2	1	1	1	2	2	3	2	0				0	0	1	1	1
2	39	1	0.7	2	2	1	2	2	2	1	1	1	1	1	2	1	1				1	0	2	1	1
2	40	1	0.7	2	2	1	2	2	2	1	1	1	1	1	3	2	3				3	0	2	1	2
2	41	1	0.7	1	1	1	2	2	1	1	2	1	1	1	3	2	0				0	0	1	1	1
1	42	1	0.7	2	2	1	2	2	2	1	1	1	1	1	1	1	0				0	0	1	1	1
2	42	1	0.7	2	2	1	2	2	1	1	1	1	2	2	2	1	2				2	0	2	1	2
2	44	1	0.7	2	2	2	2	1	2	1	1	1	2	2	2	1	0				0	0	1	1	2
2	45	2	0.7	1	1	1	2	2	1	1	1	1	2	2	2	1	0				0	0	1	1	2
2	46	2	0.7	2	1	1	2	2	2	1	1	1	2	2	3	2	4				4	0	2	1	1
2	47	2	0.7	2	2	2	2	2	2	1	1	1	2	2	3	2	0				0	0	1	1	1
2	51	2	0.7	2	1	2	2	2	2	1	1	1	1	1	1	1	2				2	0	2	1	1
2	51	2	0.7	1	1	1	2	2	2	1	1	1	2	2	2	1	3				3	0	2	1	2
2	52	2	0.7	2	1	1	2	2	1	1	1	1	1	1	3	2	0				0	0	1	1	1
1	53	2	0.7	1	1	1	2	2	2	1	1	1	2	2	2	1	1				1	0	2	1	2
1	55	2	0.7	1	1	1	2	2	1	1	1	1	1	1	2	1	0				0	0	1	1	1
1	55	2	0.7	1	1	1	2	1	1	1	1	1	3	2	3	2	0				0	0	1	1	1
2	55	2	0.7	1	1	1	2	2	2	1	2	2	1	1	2	1	1				1	0	2	1	1
1	57	2	0.7	2	1	1	2	2	2	1	1	1	2	2	2	1	0				0	0	1	1	1
1	58	2	0.7	1	1	1	2	2	1	1	1	1	2	2	2	1	0				0	0	1	1	1
1	61	2	0.7	2	1	1	2	2	2	1	1	1	1	1	2	1	0				0	0	1	1	1
2	63	2	0.7	1	1	1	1	1	1	1	1	1	1	1	1	1	0				0	0	1	1	1
2	67	2	0.7	1	1	1	2	2	1	1	1	1	1	1	2	1	0				0	0	1	1	2
1	69	2	0.7	1	1	1	1	1	1	1	1	1	1	1	3	2	0				0	0	1	1	1
2	21	1	0.8	1	1	1	2	2	1	1	1	1	2	2	2	1	0				0	0	1	1	1
2	26	1	0.8	2	2	2	1	1	1	1	1	1	2	2	2	1	1				1	0	2	1	2
2	29	1	0.8	1	1	1	2	2	2	2	1	1	1	1	3	2	0				0	0	1	1	2
1	33	1	0.8	2	2	1	2	2	2	1	1	1	2	2	2	1	0				0	0	1	1	1
1	33	1	0.8	1	1	1	2	2	2	1	1	1	2	2	2	1	2				2	0	2	1	2
2	34	1	0.8	1	1	2	2	2	2	1	1	1	2	2	1	1	0				0	0	1	1	1
1	35	1	0.8	1	1	1	2	2	2	1	1	1	1	1	3	2	6				6	0	2	1	2
2	36	1	0.8	1	1	1	1	1	1	2	2	1	2	2	3	2	0				0	0	1	1	1
2	37	1	0.8	2	2	1	2	2	2	1	1	1	2	2	1	1	0				0	0	1	1	1
2	38	1	0.8	1	1	1	1	1	1	1	1	1	2	2	2	1	0				0	0	1	1	1
2	38	1	0.8	1	1	2	2	1	1	2	1	1	2	2	2	1	0				0	0	1	1	1
2	39	1	0.8	2	2	2	2	2	2	1	1	1	1	1	2	1	0				0	0	1	1	1
2	40	1	0.8	1	1	1	2	2	2	1	1	1	1	1	2	1	0				0	0	1	1	1
2	42	1	0.8	1	1	1	2	2	2	1	1	1	1	1	1	1	0				0	0	1	1	2
2	43	1	0.8	2	2	1	2	2	1	1	1	1	2	2	2	1	0				0	0	1	1	2
2	43	1	0.8	2	1	1	2	1	2	1	1	1	2	2	2	1	7				7	0	2	1	1
2	46	2	0.8	1	1	1	2	2	1	1	1	1	1	1	3	2	0				0	0	1	1	2
2	46	2	0.8	1	1	1	2	2	2	1	1	1	2	2	1	1	0				0	0	1	1	1
2	49	2	0.8	1	1	1	2	2	2	1	1	1	1	1	2	1	1				1	0	2	1	2
2	51	2	0.8	2	2	1	2	2	2	1	1	1	2	2	2	1	0				0	0	1	1	1
2	52	2	0.8	2	1	1	2	2	2	1	1	1	2	2	1	1	0				0	0	1	1	1
2	52	2	0.8	1	1	1	2	2	2	1	1	1	1	1	2	1	0				0	0	1	1	2
2	55	2	0.8	1	1	1	1	1	1	1	1	2	1	1	2	1	0				0	0	1	1	1
2	59	2	0.8	2	2	1	2	2	2	1	1	2	2	2	2	1	0				0	0	1	1	1
2	61	2	0.8	2	2	1	2	2	2	1	1	1	2	2	2	1	0				0	0	1	1	2
2	62	2	0.8	1	1	2	2	2	2	1	1	1	2	2	3	2	2	2	4		8	6	2	2	2
2	63	2	0.8	2	2	1	2	2	2	1	1	1	3	2	2	1	1				1	0	2	1	1
2	24	1	0.9	1	1	2	2	2	2	1	1	1	2	2	2	1	2				2	0	2	1	1
1	25	1	0.9	2	1	1	2	2	2	1	1	1	2	2	2	1	8				8	0	2	1	2
1	28	1	0.9	2	2	1	2	2	2	1	1	1	2	2	1	1	2				2	0	2	1	2
2	32	1	0.9	1	1	1	2	2	1	1	1	1	2	2	3	2	2				2	0	2	1	1
2	33	1	0.9	2	2	1	2	2	2	1	1	1	2	2	2	1	0				0	0	1	1	2
2	38	1	0.9	2	2	1	2	2	1	1	1	1	2	2	3	2	0				0	0	1	1	2
2	39	1	0.9	1	1	1	2	2	1	1	1	1	2	2	2	1	0				0	0	1	1	1
1	40	1	0.9	2	2	1	2	2	1	1	1	1	2	2	3	2	5	6	8	3	22	17	2	2	2
2	42	1	0.9	1	1	1	2	2	2	1	1	1	2	2	2	1	1				1	0	2	1	2
1	42	1	0.9	2	2	1	2	2	2	1	1	1	2	2	2	1	1				1	0	2	1	2
2	45	2	0.9	2	2	2	2	2	2	1	1	1	2	2	2	1	0				0	0	1	1	1
1	46	2	0.9	1	1	2	1	1	1	1	2	1	2	2	3	2	0				0	0	1	1	2
2	48	2	0.9	2	2	1	2	2	2	1	1	1	1	1	2	1	0				0	0	1	1	1
2	49	2	0.9	2	2	1	2	2	2	1	1	1	1	1	1	1	0				0	0	1	1	1
2	49	2	0.9	2	2	1	2	2	2	1	1	1	2	2	2	1	1				1	0	2	1	2
2	52	2	0.9	2	2	1	2	2	2	1	1	1	2	2	3	2	0				0	0	1	1	1
2	54	2	0.9	1	1	1	2	1	2	1	2	1	1	1	2	1	0				0	0	1	1	1
2	55	2	0.9	2	2	1	2	2	2	1	1	1	2	2	2	1	0				0	0	1	1	1
2	58	2	0.9	2	2	1	2	2	2	1	1	1	2	2	2	1	0				0	0	1	1	2
2	59	2	0.9	2	2	2	2	2	2	1	1	1	1	1	2	1	2				2	0	2	1	2
2	23	1	1	2	2	1	2	2	1	1	1	1	2	2	2	1	5				5	0	2	1	2
1	28	1	1	2	2	1	2	2	2	1	1	1	2	2	3	2	13	1	3	1	18	5	2	2	2
2	31	1	1	2	2	2	2	2	2	1	1	1	2	2	2	1	0				0	0	1	1	1
2	31	1	1	1	1	1	2	2	1	1	1	1	2	2	3	2	5				5	0	2	1	1
1	31	1	1	2	2	1	2	2	1	1	1	1	2	2	2	1	16	3	5	2	26	10	2	2	2
1	33	1	1	2	2	1	2	2	2	1	1	1	2	2	2	1	2				2	0	2	1	2
2	34	1	1	2	2	1	1	1	1	1	2	2	2	2	2	1	1				1	0	2	1	1
1	34	1	1	2	1	1	2	2	2	1	1	1	2	2	3	2	4	0	1	1	6	2	2	2	1
2	38	1	1	2	2	1	2	2	2	1	1	1	2	2	3	2	1	0	2		3	2	2	2	2
2	39	1	1	2	2	1	1	1	1	1	1	1	2	2	3	2	2				2	0	2	1	1
2	40	1	1	2	2	2	2	2	2	1	1	1	2	2	2	1	0				0	0	1	1	1
2	42	1	1	2	2	2	2	2	1	1	1	1	3	2	2	1	0				0	0	1	1	1
2	42	1	1	2	2	1	2	2	2	1	1	1	2	2	3	2	4				4	0	2	1	1
1	42	1	1	2	2	1	2	1	2	1	1	1	2	2	1	1	5	0	2		7	2	2	2	1
2	46	2	1	2	2	1	2	2	2	1	1	1	2	2	2	1	0				0	0	1	1	2
1	52	2	1	2	2	1	2	2	2	1	1	1	2	2	2	1	0				0	0	1	1	2
1	53	2	1	2	2	2	1	1	1	2	1	1	1	1	3	2	1				1	0	2	1	2
2	53	2	1	2	1	2	1	1	1	1	2	1	1	1	2	1	2				2	0	2	1	1
2	54	2	1	2	2	1	2	2	2	1	1	1	2	2	2	1	0				0	0	1	1	1
2	55	2	1	2	2	1	2	2	2	1	1	1	2	2	2	1	0				0	0	1	1	1
2	56	2	1	2	2	1	2	2	2	1	1	1	3	2	1	1	1				1	0	2	1	1
1	56	2	1	2	2	1	2	2	1	1	1	1	2	2	3	2	3				3	0	2	1	2
2	61	2	1	1	1	2	2	1	2	1	1	1	1	1	2	1	0				0	0	1	1	1
1	63	2	1	2	1	1	1	1	1	1	1	1	2	2	2	1	0				0	0	1	1	1
male=1		yes=1		no=1	no=1	no=1	regular=1	clear=1	less than 1=1	no=1	hypo=1	no=1	no=1	no=1	no=1	no=1							no=1		no=1
female=2		no=2		yes=2	yes=2	yes=2	irregular=2	unclear=2	more than 1=2	yes=2	iso=2	yes=2	micro=2	yes=2	normal=2	yes=2							yes=2		yes=2
											hyper=3		macro=3		hyper=3
